# Supplementary material for: Intravenous Fosfomycin for Systemic Multidrug-Resistant Pseudomonas aeruginosa Infections
Source: Antibiotics (Basel). 2023 Nov 23;12(12):1653. doi: 10.3390/antibiotics12121653 (PMC10741068; doi:10.3390/antibiotics12121653)
Supplement: Supplementary file 1 [file antibiotics-12-01653-s001.zip]

Archive with 1 entries (1 files):
- antibiotics-2671989-supplementary.pdf
